# Supplementary material for: Progressive External Ophthalmoplegia in Polish Patients—From Clinical Evaluation to Genetic Confirmation
Source: Genes (Basel). 2020 Dec 31;12(1):54. doi: 10.3390/genes12010054 (PMC7824435; doi:10.3390/genes12010054)
Supplement: Supplementary file 1 [file genes-12-00054-s001.zip]

Archive with 3 entries (2 files):
- Supplementary/
- Supplementary/Supplementary materials.docx
- Supplementary/Table S2_supplementary_mat.xls
