# Supplementary material for: Progressive External Ophthalmoplegia in Polish Patients—From Clinical Evaluation to Genetic Confirmation
Source: Genes (Basel). 2020 Dec 31;12(1):54. doi: 10.3390/genes12010054 (PMC7824435; doi:10.3390/genes12010054)
Supplement: Supplementary file 1 [file genes-12-00054-s001.zip › Supplementary/Table S2_supplementary_mat.xls]

## Sheet: Arkusz1
Patient	Gender	Age of onset	Age of diagnosis	Diagnosis	Screening for mtDNA SNVs	Test for mtDNA deletions (type of deletions found)			Nuclear genes			WES
						blood	muscle	other tissues [type of tissue]	POLG (variants found)	TWNK (variants found)	other analysed genes (variants, if found)
1	M	72	78	CPEO	-	-	+ (multiple)	nd	-	nd	TK2
2	F	27	47	CPEO	-	-	nd	+ (multiple)[urin]	-	nd	nd	yes
3	M	27	51	CPEO	-	+ (multiple)	nd	nd	-	nd	nd	yes
4	F	16	27	CPEO	-	-	+ (single non-common)	nd	nd	nd	nd
5	M	19	31	CPEO	-	-	+ (2 del)	nd	-	nd	nd
6	F	15	28	CPEO	-	+ (single non-common)	nd	nd	nd	nd	nd
7	F	26	56	CPEO	-	+ (single common)	+ (single common)	nd	nd	nd	nd
8	F	8	13	CPEO	-	-	+ (single common)	nd	nd	nd	nd
9	F	49	64	CPEO	-	-	+ (single non-common)	nd	-	nd	TK2	yes
10	F	24	54	CPEO	-	+ (single common)	+ (single common)	nd	nd	nd	nd
11	M	2	23	CPEO	-	-	+ (multiple)	nd	nd	+ (p.Arg374Gln/wt)	nd
12	F	27	31	CPEO	-	-	+ (single common)	nd	nd	nd	nd
13	F	62	63	CPEO	-	-	+ (multiple)	nd	nd	nd	nd
14	M	23	32	CPEO	-	+ (single common)	nd	nd	nd	nd	nd
15	M	36	57	CPEO	-	-	+ (2 del)	nd	nd	nd	nd
16	F	10	12	CPEO	-	+ (single common)	+ (single common)	nd	nd	nd	nd
17	M	46	51	CPEO	-	-	+ (single non-common)	nd	nd	nd	nd
18	F	45	48	CPEO	-	-	+ (multiple)	nd	+ (p.Ala518Thr/ wt)	-	POLG2
19	F	55	59	CPEO	-	-	+ (single non-common)	nd	nd	nd	nd
20	F	54	57	CPEO	-	nd	+ (multiple)	nd	+ (p.Trp748Ser/ p.Ser998Pro)	nd	nd
21	M	30	32	CPEO	-	-	+ (multiple)	nd	-	nd	nd
22	F	15	23	CPEO	-	-	+ (single non-common)	nd	nd	nd	TK2
23	M	41	45	CPEO	nd	nd	nd	nd	nd	+ (p.Arg374Gln/wt)	nd
24	F	46	51	CPEO	-	-	+ (multiple)	nd	-	nd	nd	yes
25	F	38	39	CPEO	-	nd	+ (multiple)	nd	+ (p.Arg309Leu/ p.Gln968Glu)	-	POLG2, SLC25A4
26	F	15	33	CPEO	-	-	+ (single common)	nd	nd	nd	nd
27	M	20	34	CPEO	-	+ (single common)	+ (single common)	nd	nd	nd	nd
28	F	74	76	CPEO+	-	-	+ (multiple)	nd	+ (p.Thr251Ile, p.Pro587Leu/ p.Thr251Ile, p.Pro587Leu)	nd	POLG2
29	F	17	26	CPEO+	-	+ (single common)	+ (single common)	nd	nd	nd	nd
30	M	29	33	CPEO+	-	-	+ (multiple)	nd	+ (p.Thr251Ile, p.Pro587Leu/ p.Lys1191Asn)	nd	nd
31	F	18	30	CPEO+	-	-	+ (2 del)	nd	-	nd	nd	yes
32	F	35	60	CPEO+	-	-	+ (multiple)	nd	-	-	nd	yes
33	F	53	69	CPEO+	-	-	+ (multiple)	+ (multiple)[urin]	-	nd	nd	yes
34	F	15	42	CPEO+	nd	-	nd	nd	nd	+ (p.Arg374Gln/wt)	nd
35	F	20	43	CPEO+	-	+ (single common)	+ (single common)	nd	-	nd	TK2	yes
36	M	41	61	CPEO+	-	-	+ (multiple)	nd	-	nd	nd
37	F	20	63	CPEO+	-	-	+ (multiple)	nd	-	nd	TK2	yes
38	M	10	55	CPEO+	-	-	+ (multiple)	- [urin]	-	nd	nd
39	F	40	55	CPEO+	-	nd	+ (multiple)	nd	nd	nd	nd
40	M	32	42	CPEO+	-	-	+ (single non-common)	nd	nd	nd	nd
41	F	41	52	CPEO+	-	-	+ (single non-common)	nd	nd	nd	nd
42	M	33	48	CPEO+	-	-	+ (single non-common)	nd	-	nd	nd
43	M	16	41	CPEO+	-	-	+ (single common)	nd	nd	nd	nd
44	F	22	42	CPEO+	-	-	+ (single common)	nd	nd	nd	nd
45	F	10	64	CPEO+	-	-	+ (multiple)	nd	-	nd	nd	yes
46	M	25	33	CPEO+	-	-	+ (multiple)	nd	-	nd	nd
47	F	20	55	CPEO+	-	+ (single non-common)	+ (multiple)	nd	-	nd	nd	yes
48	F	13	33	CPEO+	-	+ (single non-common)	nd	nd	nd	nd	nd
49	M	33	56	CPEO+	-	-	+ (2 del)	nd	nd	nd	nd
50	F	15	67	CPEO+	nd	-	nd	nd	nd	+ (p.Arg374Gln/wt)	nd
51	F	47	49	CPEO+	-	+ (single common)	+ (single common)	nd	nd	nd	nd
52	M	14	26	ME	-	+ (single common)	+ (single common)	nd	nd	nd	nd
53	F	13	38	ME	-	-	+ (single common)	nd	nd	nd	nd
54	F	25	51	ME	-	-	+ (multiple)	nd	-	-	POLG2, SLC25A4, TK2
55	F	26	35	ME	-	-	+ (multiple)	nd	-	nd	SLC25A4	yes
56	F	30	52	ME	-	-	+ (multiple)	nd	-	+ (p.Glu479Lys/wt)	SLC25A4
57	M	10	11	ME	m.3243A>G	-	nd	nd	nd	nd	nd
58	F	27	33	ME	-	-	+ (multiple)	nd	nd	nd	nd
59	M	29	44	ME	-	-	+ (2 del)	nd	nd	nd	RNASEH1 (p.Gly165Arg/ p.Gly165Arg)
60	F	31	36	ME	-	-	+ (multiple)	nd	nd	nd	RNASEH1 (p.Gly165Arg/ p.Gly165Arg)	yes
61	F	23	53	ME	-	nd	+ (2 del)	nd	-	nd	nd	yes
62	M	38	48	ME	-	-	+ (single common)	nd	-	nd	nd
63	M	56	61	ME	-	-	+ (multiple)	nd	-	-	nd	yes
64	F	6	18	ME	-	-	+ (2 del)	nd	nd	nd	nd
65	M	53	57	ME	-	-	+ (multiple)	nd	-	nd	nd
66	F	29	32	ME	-	+ (single non-common)	nd	+ (single non-common)[urin]	nd	nd	nd
67	M	10	32	ME	-	nd	+ (single non-common)	nd	nd	nd	nd
68	M	36	45	ME	m.3243A>G	nd	nd	nd	nd	nd	nd
69	F	44	54	ME	-	-	+ (single non-common)	nd	-	nd	nd
70	F	12	37	ME	-	-	+ (multiple)	nd	-	nd	nd
71	M	51	52	ME	-	-	+ (multiple)	nd	+ (p.Glu1136Lys/ wt)	nd	nd
72	F	34	51	ME	-	-	+ (multiple)	nd	-	nd	nd
73	F	11	35	ME	-	-	nd	+ (single non-common)[hair]	nd	nd	nd
74	F	35	42	ME	-	-	+ (multiple)	nd	-	nd	nd
75	M	18	38	ME	-	-	+ (multiple)	nd	-	-	nd	yes
76	F	51	61	ME	-	-	+ (multiple)	nd	+ (p.Thr251Ile, p.Pro587Leu/ p.Tyr452Cys)	nd	nd
77	F	10	66	ME	-	-	+ (multiple)	+ (multiple)[urin]/- [hair]	+ (p.Thr251Ile, p.Pro587Leu/ p.Trp748Ser)	nd	nd
78	M	10	14	KSS	-	+ (single common)	+ (2 del)	nd	-	nd	SLC25A4
79	F	13	15	KSS	-	-	+ (single non-common)	nd	nd	nd	nd
80	M	11	14	KSS	-	-	+ (single common)	nd	nd	nd	nd
81	F	11	15	KSS	-	+ (single non-common)	+ (2 del)	nd	-	-	SLC25A4
82	F	17	30	KSS	-	+ (single common)	+ (single common)	nd	nd	nd	nd
83	F	15	36	KSS	-	+ (single common)	nd	+ (single common)[urin/hair]	nd	nd	nd
84	F	31	51	SANDO	-	-	+ (multiple)	nd	+ (p.Arg290Cys/ p.Arg309Cys)	-	nd
